# Supplementary material for: Training of ultra-fast speech comprehension induces functional reorganization of the central-visual system in late-blind humans
Source: Front Hum Neurosci. 2013 Oct 23;7:701. doi: 10.3389/fnhum.2013.00701 (PMC3805979; doi:10.3389/fnhum.2013.00701)
Supplement: Supplementary file 1 — An example for forward moderately fast speech (8 syl/s). “Wegen den anstehenden wichtigen Prüfungen muss er viel lernen.” [file Presentation1.ZIP]

Archive with 10 entries (10 files):
- 64044_Dietrich_Data_Sheet_9.DOCX
- 64044_Dietrich_Data_Sheet_10.DOCX
- 64044_Dietrich_Audio_1.WAV
- 64044_Dietrich_Audio_2.WAV
- 64044_Dietrich_Audio_3.WAV
- 64044_Dietrich_Audio_4.WAV
- 64044_Dietrich_Audio_5.WAV
- 64044_Dietrich_Data_Sheet_6.DOCX
- 64044_Dietrich_Data_Sheet_7.DOCX
- 64044_Dietrich_Data_Sheet_8.DOCX
